# Supplementary material for: Expanding the phenotype for the recurrent p.Ala391Glu variant in FGFR3: Beyond crouzon syndrome and acanthosis nigricans
Source: Mol Genet Genomic Med. 2019 Apr 23;7(6):e656. doi: 10.1002/mgg3.656 (PMC6565579; doi:10.1002/mgg3.656)
Supplement: Supplementary file 1 [file MGG3-7-e656-s001.xlsx]

## Sheet: Sheet1
Table S1 Craniosynostosis gene list
Gene Symbol	Gene Name
ALX4	ALX homeobox 4
BBS9	Bardet-Biedl syndrome 9
BMP2-4 & 7	bone morphogenic protein 2-4 & 7
C1QTNF3	C1q and TNF related 3
CYP26B1	cytochrome P450 family 26 subfamily B member 1
EFNA4	ephrin A4
EFNB1	eprhrin B1
MAPK1 & 3	mitogen-activated protein kinase 1 & 3
ERF	ETS2 repressor factor
FAM20c	FAM20C, golgi associated secretory pathway kinase
FBN1	fibrillin 1
FGF2 & 7-9	fibroblast growth factor 2 & 7-9
FGFR1-3	fibroblast growth factor receptor 1-3
FREM1	FRAS1 related extracellular matrix 1
GLI3	CLI family zinc finger 3
GPC3	glypican 3
IGF1R & 2R	insulin like growth factor 1 & 2 receptor
IGFBP1 & 5	insulin like growth factor binding protein 1 & 5
IL11RA	interleukin 11 receptor subunit alpha
KRAS	KRAS proto-oncogene, GTPase
LMX1B	LIM hmoebos transcription factor 1 beta
LRIT3	leucine rich repeat, Ig-like and transmembrane domains 3
MCPH1	microcephalin 1
MSX2	msh homeobox 2
NELL1	neural EGFL like 1
ORC1	origin recognition complex subunit 1
POR	cytochrome p450 oxidoreductase
RAB23	RAB23, member RAS oncogene family
RBP4	retinol binding protein 4
RECQL4	RecQ like helicase 4
RUNX2	runt related trancription factor 2
SFRP4	secreted frizzled related protein 4
SKI	SKI proto-oncogene
SNAI1	snail family transcriptional repressor 1
SOX6	SRY-box 6
TCF3 & 12	transcription factor 3 & 12
TCOF1	treacle ribosome biogenesis factor 1
TGFB3	transforming growth factor beta 3
TGFBR1 & 2	transforming growth factor beta receptor 1 & 2
TWIST1	twist family bHLH transcription factor 1
TWISTNB	TWIST neighbor
WDR35	WD repeat domain 35
VCAM1	vascular cell adhesion molecule 1
ZIC3	Zic family member 3
