# Supplementary material for: Expanding the phenotype for the recurrent p.Ala391Glu variant in FGFR3: Beyond crouzon syndrome and acanthosis nigricans
Source: Mol Genet Genomic Med. 2019 Apr 23;7(6):e656. doi: 10.1002/mgg3.656 (PMC6565579; doi:10.1002/mgg3.656)
Supplement: Supplementary file 2 [file MGG3-7-e656-s002.xlsx]

## Sheet: Sheet1
Table S2 FGFR3/FOXNI keratinocyte gene list
Gene Symbol	Gene Name	Ref	Skin Expression (mean RPKM)18
ADAM21	ADAM metallopeptidase domain 21	10	0.02
AKT1	AKT serine/threonine kinase 1	11	12.7
ALDH3B2	aldehyde dehydrogenase 3 family member B2	11	44.3
ANKRD1	Ankryin repeat domain 1	10	0.001
ANKRD11	ankyrin repeat domain 11	8	6.6
ANXA1	annexin A1	11	53.3
ARHGDIA	Rho GDP dissociation inhibitor alpha	8	24.2
ATP1B3	ATPase Na+/K+ transporting subunit beta 3	11	99.2
ATP6V1F	ATPase H+ transporting V1 subunit F	11	32.6
ATXN7L3B	ataxin 7 like 3B	8	ND
AZIN1	antizyme inhibitor 1	8	15.1
BCORP1	BCL6 co-repressor pseudogene 1	10	0.013
C6orf99	Chromosome 6 open reading frame 99	10	0.06
CDC42BPA	CDC42 binding protein kinase alpha	8	2.4
CDH3	cadherin 3	11	13.2
CDS1	CDP-diacylglycerol synthase 1	11	6.9
CDS2	CDP-diacylglycerol synthase 2	11	2.8
CFB	Complement factor B	10	3.1
CHGA	chromogranin A	11	0.24
CHMP1B	charged multivesicular body protein 1B	11	ND
CKB	creatine kinase B	11	23.1
CRABP1	cellular retinoic acid binding protein 1	11	8.0
CRABP2	cellular retinoic acid binding protein 2	11	7.1
CRACR2A	calcium release activated channel regulator 2A	10	0.07
DACOR1	DNMT1-associated colon cancer repressed lncRNA 1	10	ND
DBI	diazepam binding inhibitor, acyl-CoA binding protein	11	33.3
DUSP1	dual specificity phosphatase 1	11	15.2
EGFR	epidermal growth factor receptor	8	15.6
EIF3E	eukaryotic translation initiation factor 3 subunit E	11	94.7
EML2	echinoderm microtubule associated protein like 2	8	8.5
FBN2	fibrillin 2	11	0.06
FLG	filaggrin	10	454.2
FOXN1	Forkhead box N1	8	9.7
GAS6	growth arrest specific 6	11	42.1
GLYR1	glyoxylate reductase 1 homolog	8	12.5
GNG10	G protein subunit gamma 10	11	9.7
GNG11	G protein subunit gamma 11	11	8.0
GSN	gelsolin	8	63.2
HLA-DRB4	major histocompatibility complex, class II, DR beta 4	8	ND
HMCES	5-hydroxymethylcytosine (hmC) binding, ES cell-specific	11	14.4
HNRNPUL2	Heterogeneous nuclear ribonucleoprotein U-like 2	8	24.2
HP	Haptoglobin	10	0.10
IL17RC	interleukin 17 receptor C	8	9.6
ILF3	interleukin enhancer binding factor 3	8	26.6
ITGA6	Integrin subunit alpha 6	8	22.8
IVL	involucrin	8, 12	46.6
KLF13	Kruppel like factor 13	8	18.8
KRT1	keratin 1	8	6502.3
KRT10	keratin 10	8, 12	7172.9
LGALS7	galectin 7	11	300.6
LIMD1-AS1	LIMD1 antisense RNA 1	10	7.4
LINC00116	Long intergenic non-protein coding RNA 116	10	0.941
LOC284788	uncharacterized LOC284788	10	0
LYRM9	LYR motif containing 9	10	2.5
MAP1B	microtubule-associated protein 1B	8	3.6
MAPK3	mitogen-activated protein kinase 3	10	17.2
MMP12	matrix metallopeptidase 12	10	0.12
MRPL33	mitochondrial ribosomal protein L33	11	6.4
NFIX	nuclear factor I X	8	24.3
NOTCH1	notch 1	8	9.2
NUCB1	nucleobindin1	11	32.8
NUMA1	nuclear mitotic apparatus protein 1	8	34.6
OR1F2P	Olfactory receptor, family 1, subfamily F, member 2 pseudogene	10	ND
OR4N4	Olfactory receptor, family 4, subfamily N, member 4	10	ND
OR6C76	Olfactory receptor, family 6, subfamily C, member 76	10	ND
PCDHGC3	protocadherin gamma subfamily C, 3	8	ND
PDIA6	protein disulfide isomerase family A member 6	11	32.1
PIK3CA	phosphatidylinositol-4,5-bisphosphate 3-kinase catalytic subunit alpha	9, 11	4.5
PLCD1	phospholipase C delta 1	11	5.9
PLEC	plectin	8	18.0
PSG3	Pregnancy specific beta-1-glycoprotein 3	10	0.05
PTCD2	pentatricopeptide repeat domain 2	8	1.3
PTPRO	protein tyrosine phosphatase, receptor type O	11	0.06
RAB35	RAB35, member RAS oncogene family	8	10.9
RPLP1	ribosomal protein lateral stalk subunit P1	11	689.8
RPS24	ribosomal protein S24	11	140.1
RUNX2	runt related transcription factor 2	8	0.33
S100A8	S100 calcium binding protein A8	11	23.7
SEMA3F	semaphorin 3F	8	21.7
SERPINB3	Serpin family B member 3	10	19.5
SFSWAP	splicing factor SWAP homolog	8	9.0
SH3GLB2	SH3 domain containing GRB2 like endophilin B2	8	45.1
SLC9B1	solute carrier family 9 member B1	10	0.407
SNORA75	Small nucleolar RNA, H/ACA box 75	10	ND
SNORD116-22	small nucleolar RNA, C/D box 116-22	10	ND
SNORD54	Small nucleolar RNA, C/D box 54	10	ND
STEAP1B	STEAP family member 1B	10	0.155
TAF6L	TATA-box binding protein associated factor 6 like	8	5.1
TGM2	transglutaminase 2	12	0.13
TISP43	uncharacterized LOC150527	10	0
TNFSF18	TNF super family, member 18	10	0
TP53	tumor protein p53	8	12.2
TRIM31	Tripartite motif containing 31	10	0.15
TTC22	tetratricopeptide repeat domain 22	8	3.6
UAP1	UDP-N-acetylglucosamine pyrophosphorylase 1	11	3.3
UBE2H	ubiquitin conjugating enzyme E2 H	11	11.8
UG0898H09	uncharacterized LOC643763	10	ND
UPK1A	uroplakin 1A	8	3.7
ZBTB7C	zinc finger and BTB domain containing 7C	8	4.3
ZFP36L2	ZFP36 ring finger protein like 2	8	47.3
ZNF285B	Zinc finger protein 295B (pseudogene)	10	ND
ND, no data; Ref, reference; RPKM, reads per kilobase per millions reads placed
