# Supplementary material for: Expanding the phenotype for the recurrent p.Ala391Glu variant in FGFR3: Beyond crouzon syndrome and acanthosis nigricans
Source: Mol Genet Genomic Med. 2019 Apr 23;7(6):e656. doi: 10.1002/mgg3.656 (PMC6565579; doi:10.1002/mgg3.656)
Supplement: Supplementary file 3 [file MGG3-7-e656-s003.xlsx]

## Sheet: Sheet2
Table S3 Primer sequences and annealing temperatures for sequencing products
Gene Symbol	Forward Primer	Reverse Primer	Product Size (bp)	Seq Primer	Annealing Temp. (°C)
de novo variants
FGFR3	ACGGACGGGAATCCTGTGA	CTACATGGTGAAGCAGAGACGA	480	GCAGCCGAGGAGGAGCTGGTGG	60
SPDYE4	CTATCTCCTAAGCATCCTCC	AATGGTCAGACGAATCCGAG	317	Forward PCR primer	65 or 66.1
Downstream FGFR3 Signaling
FBN2	TTCTATGACCATCCCGTCAG	TCTGCAGATCTGGACGAATG	175	Reverse PCR primer	65
NPHP4	CTCACCACCATGTTGTCCTG	TGGTGCAGGGTCTTATCCTG	235	Reverse PCR primer	65
TP53BP1	GGAAAGGAACTCTCACATGAAC	CTCTTTCCTTTCTCTCCTTGG	349	Forward PCR primer	63
